# Supplementary material for: Endemism of subterranean Diacyclops in Korea and Japan, with descriptions of seven new species of the languidoides-group and redescriptions of D. brevifurcus Ishida, 2006 and D. suoensis Ito, 1954 (Crustacea, Copepoda, Cyclopoida)
Source: Zookeys. 2013 Feb 8;(267):1–76. doi: 10.3897/zookeys.267.3935 (PMC3591758; doi:10.3897/zookeys.267.3935)
Supplement: XML Treatment for Diacyclops pseudosuoensis [file zookeys.267.3935-treatment5.xml]

<!DOCTYPE tp:taxon-treatment
  PUBLIC "-//TaxonX//DTD Taxonomic Treatment Publishing DTD v0 20100105//EN" "tax-treatment-NSO.dtd">
<tp:taxon-treatment xmlns:tp="http://www.plazi.org/taxpub"><tp:treatment-meta><mixed-citation publication-type="journal"><person-group><name><surname>Karanovic</surname><given-names>Tomislav</given-names></name><name><surname>Grygier</surname><given-names>Mark J.</given-names></name><name><surname>Lee</surname><given-names>Wonchoel</given-names></name></person-group><article-title>Endemism of subterranean 
                    <italic>Diacyclops</italic> in Korea and Japan, with descriptions of seven new species of the 
                    <italic>languidoides</italic>-group and redescriptions of 
                    <italic>D. brevifurcus</italic> Ishida, 2006 and 
                    <italic>D. suoensis</italic> Ito, 1954 (Crustacea, Copepoda, Cyclopoida)
                </article-title><source>Zookeys</source><day>8</day><month>2</month><year>2013</year><volume>2013</volume><issue>267</issue><fpage>1</fpage><lpage>76</lpage><pub-id pub-id-type="doi">10.3897/zookeys.267.3935</pub-id></mixed-citation></tp:treatment-meta><tp:nomenclature><tp:taxon-name>
                            <tp:taxon-name-part taxon-name-part-type="genus">Diacyclops</tp:taxon-name-part>
                            <tp:taxon-name-part taxon-name-part-type="species">pseudosuoensis</tp:taxon-name-part>
                        <object-id xmlns:xlink="http://www.w3.org/1999/xlink" xlink:type="simple">urn:lsid:zoobank.org:act:248EC622-AD80-48A8-8650-E774FF0593D5</object-id>
								<object-id xmlns:xlink="http://www.w3.org/1999/xlink" xlink:type="simple">http://species-id.net/wiki/Diacyclops_pseudosuoensis</object-id>
								</tp:taxon-name><tp:taxon-status xmlns:xlink="http://www.w3.org/1999/xlink" xlink:type="simple">sp. n.</tp:taxon-status><tp:nomenclature-citation-list><tp:nomenclature-citation><tp:taxon-name>Diacyclops languidoides suoensis</tp:taxon-name><comment> Ito – <xref ref-type="bibr" rid="B19">Ito 1957</xref>: p. 15, Figs 35–44, 46–48. Synonymy. [partim.]</comment></tp:nomenclature-citation><tp:nomenclature-citation><tp:taxon-name>Diacyclops languidoides suoensis</tp:taxon-name><comment> Ito – <xref ref-type="bibr" rid="B19">Ito 1957</xref>: p. 15, fig. 45. [non]</comment></tp:nomenclature-citation><tp:nomenclature-citation><tp:taxon-name>Diacyclops languidoides suoensis</tp:taxon-name><comment> n. subsp. – <xref ref-type="bibr" rid="B18">Ito 1954</xref>: p. 399, Figs 114–148. [non]</comment></tp:nomenclature-citation><tp:nomenclature-citation><tp:taxon-name>Diacyclops suoensis</tp:taxon-name><comment> Ito – <xref ref-type="bibr" rid="B63">Ueda et al. 1996</xref>: p. 309, fig. 4; <xref ref-type="bibr" rid="B34">Lee et al. 2007</xref>: p. 162, Figs 7–8; <xref ref-type="bibr" rid="B4">Chang 2009</xref>: p. 478, Figs 263–264. [non]</comment></tp:nomenclature-citation></tp:nomenclature-citation-list></tp:nomenclature><tp:treatment-sec sec-type="distribution"><title>Type locality.</title><p>Japan, Kagoshima prefecture, Amami-Oshima island, Amami city, Naze High School, approximately <named-content xmlns:xlink="http://www.w3.org/1999/xlink" content-type="dwc:verbatimCoordinates" xlink:type="simple">28°22'N, 129°29'E</named-content>, well with a pump.
                        </p></tp:treatment-sec><tp:treatment-sec sec-type="Type material"><title>Type material.</title><p>Holotype female (illustrated by <xref ref-type="bibr" rid="B19">Ito (1957)</xref>: Figs 46-48), allotype male from type locality, and 10 paratype females from type locality originally deposit<!--PageBreak-->ed at the Limnological Laboratory, Faculty of Fisheries, Prefectural University of Mie, Tsu city, Mie Prefecture, Japan (however, many administrative changes since original deposition made current location of types impossible to determin); all collected 12 August 1954, leg. Y. Morimoto. [not examined]
                        </p><p>Additional paratype male deposited at the Limnological Laboratory, Faculty of Fisheries, Prefectural University of Mie, Japan; collected from Japan, Kagoshima prefecture, Amami-Oshima island, Amami city, Naze township, approximately <named-content xmlns:xlink="http://www.w3.org/1999/xlink" content-type="dwc:verbatimCoordinates" xlink:type="simple">28°22'N, 129°29'E</named-content>, well with a pump; 19 August 1954, leg. Y. Morimoto. [not examined]
                        </p></tp:treatment-sec><tp:treatment-sec sec-type="Etymology"><title>Etymology.</title><p>The species name is composed of the Greek noun <italic>pseudos</italic> (= lie) prefixed to the existing specific name <italic>suoensis</italic>. The new name refers to the assumed close relationship between these two congeners.
                        </p></tp:treatment-sec><tp:treatment-sec sec-type="Description"><title>Description.</title><p>Female and male as described in <xref ref-type="bibr" rid="B19">Ito (1957)</xref> from Amami-Oshima, and illustrated in his figures 46-48 as <italic><tp:taxon-name>Diacyclops languidoides suoensis</tp:taxon-name></italic> Ito, 1954.
                        </p></tp:treatment-sec><tp:treatment-sec sec-type="Remarks"><title>Remarks.</title><p>This species is most similar to <italic><tp:taxon-name>Diacyclops suoensis</tp:taxon-name></italic> but can be distinguished by the longer innermost terminal caudal setae, which are slightly longer than the outermost terminal caudal ones, as well as by the longer apical endopodal spines on the fourth leg. Both species share very long dorsal caudal setae, which are about twice as long as the caudal rami and thus unique in the <italic>languidoides</italic>-group. Although the original description of <italic><tp:taxon-name>Diacyclops suoensis</tp:taxon-name></italic> by <xref ref-type="bibr" rid="B18">Ito (1954)</xref> was brief, after our redescription of it herein based on the Lake Biwa material (see above), we can confirm that it and <italic><tp:taxon-name>Diacyclops pseudosuoensis</tp:taxon-name></italic> sp. n. share many other morphological features. Among these are the armature formula of all swimming legs, similar proportions of the caudal rami, and similar proportions of the segments and armature of the fifth leg. Unfortunately, <xref ref-type="bibr" rid="B19">Ito (1957)</xref> did not describe or illustrate the antenna or mouth appendages, and he illustrated only the segments (without armature elements) of the antennula, so these features cannot be compared. Note that <xref ref-type="bibr" rid="B19">Ito (1957</xref>: fig. 45) provided a drawing of the female genital double-somite that is actually taken from his earlier publication (<xref ref-type="bibr" rid="B18">Ito 1954</xref>) and does not pertain to the Amami-Oshima population.
                        </p><p>As mentioned above, <italic><tp:taxon-name>Diacyclops parasuoensis</tp:taxon-name></italic> and <italic><tp:taxon-name>Diacyclops suoensis</tp:taxon-name></italic> are very similar to <italic><tp:taxon-name>Diacyclops pseudosuoensis</tp:taxon-name></italic> and <italic><tp:taxon-name>Diacyclops hisuta</tp:taxon-name></italic> sp. n., but probably only remotely related to <italic><tp:taxon-name>Diacyclops ishidai</tp:taxon-name></italic> sp. n., <italic><tp:taxon-name>Diacyclops brevifurcus</tp:taxon-name></italic>, <italic><tp:taxon-name>Diacyclops leeae</tp:taxon-name></italic> sp. n., <italic><tp:taxon-name>Diacyclops hanguk</tp:taxon-name></italic> sp. n.,and <italic><tp:taxon-name>Diacyclops parahanguk</tp:taxon-name></italic> sp. n.
                        </p></tp:treatment-sec><ref-list><ref id="B19"><mixed-citation xmlns:xlink="http://www.w3.org/1999/xlink" xlink:type="simple"><person-group><name name-style="western"><surname>Ito</surname><given-names>T</given-names></name></person-group> (<year>1957</year>)<article-title> Groundwater copepods from south-western Japan.</article-title><source>Hydrobiologia </source><volume>11</volume>: <fpage>1</fpage>-<lpage>28</lpage>.</mixed-citation></ref><ref id="B18"><mixed-citation xmlns:xlink="http://www.w3.org/1999/xlink" xlink:type="simple"><person-group><name name-style="western"><surname>Ito</surname><given-names>T</given-names></name></person-group> (<year>1954</year>)<article-title> Cyclopoida copepods of Japanese subterranean waters.</article-title><source>Report of the Faculty of Fisheries, Prefectural University of Mie </source><volume>1</volume>: <fpage>372</fpage>-<lpage>416</lpage>. doi: <ext-link ext-link-type="uri" xlink:href="http://dx.doi.org/10.1007/BF00021005" xlink:type="simple">10.1007/BF00021005</ext-link></mixed-citation></ref><ref id="B63"><mixed-citation xmlns:xlink="http://www.w3.org/1999/xlink" xlink:type="simple"><person-group><name name-style="western"><surname>Ueda</surname><given-names>H</given-names></name><name name-style="western"><surname>Ohtsuka</surname><given-names>S</given-names></name><name name-style="western"><surname>Kuramoto</surname><given-names>T</given-names></name></person-group> (<year>1996</year>)<article-title> Cyclopoid copepods from a stream in the limestone cave Akiyoshido.</article-title><source>The Japanese Journal of Limnology </source><volume>57</volume>: <fpage>305</fpage>-<lpage>312</lpage>. doi: <ext-link ext-link-type="uri" xlink:href="http://dx.doi.org/10.3739/rikusui.57.305" xlink:type="simple">/10.3739/rikusui.57.305</ext-link></mixed-citation></ref><ref id="B34"><mixed-citation xmlns:xlink="http://www.w3.org/1999/xlink" xlink:type="simple"><person-group><name name-style="western"><surname>Lee</surname><given-names>JM</given-names></name><name name-style="western"><surname>Kim</surname><given-names>WR</given-names></name><name name-style="western"><surname>Choi</surname><given-names>YG</given-names></name><name name-style="western"><surname>Chang</surname><given-names>CY</given-names></name></person-group> (<year>2007</year>)<article-title> Four cyclopoid species (Copepoda: Cyclopidae) fromlimestone caves and lava tube in South Korea.</article-title><source>Korean Journal of Systematic Zoology </source><volume>23</volume>: <fpage>155</fpage>-<lpage>167</lpage>. doi: <ext-link ext-link-type="uri" xlink:href="http://dx.doi.org/10.5635/KJSZ.2007.23.2.155" xlink:type="simple">10.5635/KJSZ.2007.23.2.155</ext-link></mixed-citation></ref><ref id="B4"><mixed-citation xmlns:xlink="http://www.w3.org/1999/xlink" xlink:type="simple"><person-group><name name-style="western"><surname>Chang</surname><given-names>CY</given-names></name></person-group> (<year>2009</year>)<article-title> Inland-water Copepoda.</article-title><source>Illustrated Encyclopedia of Fauna and Flora of Korea </source><volume>42</volume>: <fpage>1</fpage>-<lpage>687</lpage>. [in Korean]</mixed-citation></ref></ref-list></tp:taxon-treatment>
