# Supplementary material for: Endemism of subterranean Diacyclops in Korea and Japan, with descriptions of seven new species of the languidoides-group and redescriptions of D. brevifurcus Ishida, 2006 and D. suoensis Ito, 1954 (Crustacea, Copepoda, Cyclopoida)
Source: Zookeys. 2013 Feb 8;(267):1–76. doi: 10.3897/zookeys.267.3935 (PMC3591758; doi:10.3897/zookeys.267.3935)
Supplement: XML Treatment for Diacyclops hisuta [file zookeys.267.3935-treatment6.xml]

<!DOCTYPE tp:taxon-treatment
  PUBLIC "-//TaxonX//DTD Taxonomic Treatment Publishing DTD v0 20100105//EN" "tax-treatment-NSO.dtd">
<tp:taxon-treatment xmlns:tp="http://www.plazi.org/taxpub"><tp:treatment-meta><mixed-citation publication-type="journal"><person-group><name><surname>Karanovic</surname><given-names>Tomislav</given-names></name><name><surname>Grygier</surname><given-names>Mark J.</given-names></name><name><surname>Lee</surname><given-names>Wonchoel</given-names></name></person-group><article-title>Endemism of subterranean 
                    <italic>Diacyclops</italic> in Korea and Japan, with descriptions of seven new species of the 
                    <italic>languidoides</italic>-group and redescriptions of 
                    <italic>D. brevifurcus</italic> Ishida, 2006 and 
                    <italic>D. suoensis</italic> Ito, 1954 (Crustacea, Copepoda, Cyclopoida)
                </article-title><source>Zookeys</source><day>8</day><month>2</month><year>2013</year><volume>2013</volume><issue>267</issue><fpage>1</fpage><lpage>76</lpage><pub-id pub-id-type="doi">10.3897/zookeys.267.3935</pub-id></mixed-citation></tp:treatment-meta><tp:nomenclature><tp:taxon-name>
                            <tp:taxon-name-part taxon-name-part-type="genus">Diacyclops</tp:taxon-name-part>
                            <tp:taxon-name-part taxon-name-part-type="species">hisuta</tp:taxon-name-part>
                        <object-id xmlns:xlink="http://www.w3.org/1999/xlink" xlink:type="simple">urn:lsid:zoobank.org:act:60399FF2-6118-4562-8203-95AD07B09EAE</object-id>
								<object-id xmlns:xlink="http://www.w3.org/1999/xlink" xlink:type="simple">http://species-id.net/wiki/Diacyclops_hisuta</object-id>
								</tp:taxon-name><tp:taxon-status xmlns:xlink="http://www.w3.org/1999/xlink" xlink:type="simple">sp. n.</tp:taxon-status><tp:nomenclature-citation-list><tp:nomenclature-citation><tp:taxon-name>Diacyclops suoensis</tp:taxon-name><comment> Ito – <xref ref-type="bibr" rid="B63">Ueda et al. 1996</xref>: p. 309, fig. 4. Synonymy.</comment></tp:nomenclature-citation><tp:nomenclature-citation><tp:taxon-name>Diacyclops languidoides suoensis</tp:taxon-name><comment> n. subsp. – <xref ref-type="bibr" rid="B18">Ito 1954</xref>: p. 399, Figs 114–148. [non]</comment></tp:nomenclature-citation><tp:nomenclature-citation><tp:taxon-name>Diacyclops languidoides suoensis</tp:taxon-name><comment> Ito – <xref ref-type="bibr" rid="B19">Ito 1957</xref>: p. 15, Figs 35–48. [non]</comment></tp:nomenclature-citation><tp:nomenclature-citation><tp:taxon-name>Diacyclops suoensis</tp:taxon-name><comment> Ito – <xref ref-type="bibr" rid="B34">Lee et al. 2007</xref>: p. 162, Figs 7–8; <xref ref-type="bibr" rid="B4">Chang 2009</xref>: p. 478, Figs 263–264. [non]</comment></tp:nomenclature-citation><!--PageBreak--></tp:nomenclature-citation-list></tp:nomenclature><tp:treatment-sec sec-type="distribution"><title>Type locality.</title><p>Japan, Yamaguchi prefecture, Mine city, Shuho township, Akiyoshi, Akiyoshido cave, approximately <named-content xmlns:xlink="http://www.w3.org/1999/xlink" content-type="dwc:verbatimCoordinates" xlink:type="simple">34°13'N, 131°18'E</named-content>, stream flowing through the cave.
                        </p></tp:treatment-sec><tp:treatment-sec sec-type="Type material"><title>Type material.</title><p>Holotype female (illustrated by <xref ref-type="bibr" rid="B63">Ueda et al. (1996)</xref> in their figure 4A–E) and allotype male (illustrated by <xref ref-type="bibr" rid="B63">Ueda et al. (1996)</xref> in their figure 4F–L), originally deposited at the Nakajima Marine Biological Station, Ehime University, Matsuyama city, Ehime Prefecture, Japan (however, specimens probably destroyed during earthquake in 2001; Prof. Hiroshi Ueda pers. comm.); both collected at the type locality, 13 April 1996, leg. T. Kuramoto. [not examined]
                        </p></tp:treatment-sec><tp:treatment-sec sec-type="Etymology"><title>Etymology.</title><p>The species name is dedicated to Professors Hiroshi Ueda (formerly Marine Biological Station, Ehime University; currently Usa Marine Biological Station, Kochi University) and Susumu Ohtsuka (Takehara Station, Setouchi Field Science Center, Hiroshima University), and to Dr. Tadashi Kuramoto (Akiyoshi-dai Museum of Natural History), who discovered this population and described it under the name <italic><tp:taxon-name>Diacyclops suoensis</tp:taxon-name></italic> Ito, 1954 (see <xref ref-type="bibr" rid="B63">Ueda et al. 1996</xref>). The name is composed of the first syllables of their given names and should be treated as a Latin noun in apposition.
                        </p></tp:treatment-sec><tp:treatment-sec sec-type="Description"><title>Description.</title><p>Female and male as described in <xref ref-type="bibr" rid="B63">Ueda et al. (1996)</xref> from Akiyoshido cave, and illustrated in their figure 4 as <italic><tp:taxon-name>Diacyclops suoensis</tp:taxon-name></italic> Ito, 1954.
                        </p></tp:treatment-sec><tp:treatment-sec sec-type="Remarks"><title>Remarks.</title><p><xref ref-type="bibr" rid="B63">Ueda et al. (1996)</xref> stated that they identified the <italic><tp:taxon-name>Diacyclops</tp:taxon-name></italic> population from Akiyoshido cave as <italic><tp:taxon-name>Diacyclops suoensis</tp:taxon-name></italic> mainly based on the shape of its seminal receptacle, but they noted four significant morphological differences between their specimens and the two populations described by <xref ref-type="bibr" rid="B18">Ito (1954</xref>, 1957). Their decision could have been motivated by the fact that Akiyoshido cave lies only 40 km east-southeast from the type locality of <italic><tp:taxon-name>Diacyclops suoensis</tp:taxon-name></italic>, and that <italic><tp:taxon-name>Diacyclops suoensis</tp:taxon-name></italic> was also found much further east by <xref ref-type="bibr" rid="B19">Ito (1957)</xref>. In our view, the differences already noted by <xref ref-type="bibr" rid="B63">Ueda et al. (1996)</xref> justify the erection of a new species. Not only does <italic><tp:taxon-name>Diacyclops hisuta</tp:taxon-name></italic> sp. n. differ from <italic><tp:taxon-name>Diacyclops suoensis</tp:taxon-name></italic> in the length of the dorsal caudal setae, proportions of the caudal rami, proportions of the genital double-somite, and size of the innermost terminal caudal setae, but it has all these characters in common with the Korean <italic><tp:taxon-name>Diacyclops parasuoensis</tp:taxon-name></italic> sp. n. (see above), in addition to slender and very elongated lateral arms of the seminal receptacle. It is quite clear that <italic><tp:taxon-name>Diacyclops hisuta</tp:taxon-name></italic> and <italic><tp:taxon-name>Diacyclops parasuoensis</tp:taxon-name></italic> form a sibling species pair, and they can only be distinguished at this stage by the habitus shape (much more slender in <italic><tp:taxon-name>Diacyclops parasuoensis</tp:taxon-name></italic>). It is possible that they also differ in the number of inner setae on the second endopodal segment of the first leg, if we assume that <xref ref-type="bibr" rid="B63">Ueda et al. (1996)</xref> found the armature formula of the population from Akiyoshido cave to be the same as that reported by <xref ref-type="bibr" rid="B19">Ito (1957)</xref>. Unfortunately, the description and illustrations provided by <xref ref-type="bibr" rid="B63">Ueda et al. (1996)</xref> do not show details of any mouth appendage or the armature of the first three pairs of swimming legs, so many characters cannot be compared.
                        </p><!--PageBreak--></tp:treatment-sec><ref-list><ref id="B63"><mixed-citation xmlns:xlink="http://www.w3.org/1999/xlink" xlink:type="simple"><person-group><name name-style="western"><surname>Ueda</surname><given-names>H</given-names></name><name name-style="western"><surname>Ohtsuka</surname><given-names>S</given-names></name><name name-style="western"><surname>Kuramoto</surname><given-names>T</given-names></name></person-group> (<year>1996</year>)<article-title> Cyclopoid copepods from a stream in the limestone cave Akiyoshido.</article-title><source>The Japanese Journal of Limnology </source><volume>57</volume>: <fpage>305</fpage>-<lpage>312</lpage>. doi: <ext-link ext-link-type="uri" xlink:href="http://dx.doi.org/10.3739/rikusui.57.305" xlink:type="simple">/10.3739/rikusui.57.305</ext-link></mixed-citation></ref><ref id="B18"><mixed-citation xmlns:xlink="http://www.w3.org/1999/xlink" xlink:type="simple"><person-group><name name-style="western"><surname>Ito</surname><given-names>T</given-names></name></person-group> (<year>1954</year>)<article-title> Cyclopoida copepods of Japanese subterranean waters.</article-title><source>Report of the Faculty of Fisheries, Prefectural University of Mie </source><volume>1</volume>: <fpage>372</fpage>-<lpage>416</lpage>. doi: <ext-link ext-link-type="uri" xlink:href="http://dx.doi.org/10.1007/BF00021005" xlink:type="simple">10.1007/BF00021005</ext-link></mixed-citation></ref><ref id="B19"><mixed-citation xmlns:xlink="http://www.w3.org/1999/xlink" xlink:type="simple"><person-group><name name-style="western"><surname>Ito</surname><given-names>T</given-names></name></person-group> (<year>1957</year>)<article-title> Groundwater copepods from south-western Japan.</article-title><source>Hydrobiologia </source><volume>11</volume>: <fpage>1</fpage>-<lpage>28</lpage>.</mixed-citation></ref><ref id="B34"><mixed-citation xmlns:xlink="http://www.w3.org/1999/xlink" xlink:type="simple"><person-group><name name-style="western"><surname>Lee</surname><given-names>JM</given-names></name><name name-style="western"><surname>Kim</surname><given-names>WR</given-names></name><name name-style="western"><surname>Choi</surname><given-names>YG</given-names></name><name name-style="western"><surname>Chang</surname><given-names>CY</given-names></name></person-group> (<year>2007</year>)<article-title> Four cyclopoid species (Copepoda: Cyclopidae) fromlimestone caves and lava tube in South Korea.</article-title><source>Korean Journal of Systematic Zoology </source><volume>23</volume>: <fpage>155</fpage>-<lpage>167</lpage>. doi: <ext-link ext-link-type="uri" xlink:href="http://dx.doi.org/10.5635/KJSZ.2007.23.2.155" xlink:type="simple">10.5635/KJSZ.2007.23.2.155</ext-link></mixed-citation></ref><ref id="B4"><mixed-citation xmlns:xlink="http://www.w3.org/1999/xlink" xlink:type="simple"><person-group><name name-style="western"><surname>Chang</surname><given-names>CY</given-names></name></person-group> (<year>2009</year>)<article-title> Inland-water Copepoda.</article-title><source>Illustrated Encyclopedia of Fauna and Flora of Korea </source><volume>42</volume>: <fpage>1</fpage>-<lpage>687</lpage>. [in Korean]</mixed-citation></ref></ref-list></tp:taxon-treatment>
