# Supplementary material for: Endemism of subterranean Diacyclops in Korea and Japan, with descriptions of seven new species of the languidoides-group and redescriptions of D. brevifurcus Ishida, 2006 and D. suoensis Ito, 1954 (Crustacea, Copepoda, Cyclopoida)
Source: Zookeys. 2013 Feb 8;(267):1–76. doi: 10.3897/zookeys.267.3935 (PMC3591758; doi:10.3897/zookeys.267.3935)
Supplement: XML Treatment for Diacyclops leeae [file zookeys.267.3935-treatment7.xml]

<!DOCTYPE tp:taxon-treatment
  PUBLIC "-//TaxonX//DTD Taxonomic Treatment Publishing DTD v0 20100105//EN" "tax-treatment-NSO.dtd">
<tp:taxon-treatment xmlns:tp="http://www.plazi.org/taxpub"><tp:treatment-meta><mixed-citation publication-type="journal"><person-group><name><surname>Karanovic</surname><given-names>Tomislav</given-names></name><name><surname>Grygier</surname><given-names>Mark J.</given-names></name><name><surname>Lee</surname><given-names>Wonchoel</given-names></name></person-group><article-title>Endemism of subterranean 
                    <italic>Diacyclops</italic> in Korea and Japan, with descriptions of seven new species of the 
                    <italic>languidoides</italic>-group and redescriptions of 
                    <italic>D. brevifurcus</italic> Ishida, 2006 and 
                    <italic>D. suoensis</italic> Ito, 1954 (Crustacea, Copepoda, Cyclopoida)
                </article-title><source>Zookeys</source><day>8</day><month>2</month><year>2013</year><volume>2013</volume><issue>267</issue><fpage>1</fpage><lpage>76</lpage><pub-id pub-id-type="doi">10.3897/zookeys.267.3935</pub-id></mixed-citation></tp:treatment-meta><tp:nomenclature><tp:taxon-name>
                            <tp:taxon-name-part taxon-name-part-type="genus">Diacyclops</tp:taxon-name-part>
                            <tp:taxon-name-part taxon-name-part-type="species">leeae</tp:taxon-name-part>
                        <object-id xmlns:xlink="http://www.w3.org/1999/xlink" xlink:type="simple">urn:lsid:zoobank.org:act:74F8CA94-D206-4934-9FA6-5546EE8F15E1</object-id>
								<object-id xmlns:xlink="http://www.w3.org/1999/xlink" xlink:type="simple">http://species-id.net/wiki/Diacyclops_leeae</object-id>
								</tp:taxon-name><tp:taxon-status xmlns:xlink="http://www.w3.org/1999/xlink" xlink:type="simple">sp. n.</tp:taxon-status><tp:nomenclature-citation-list><tp:nomenclature-citation><tp:taxon-name>Diacyclops suoensis</tp:taxon-name><comment> Ito – <xref ref-type="bibr" rid="B34">Lee et al. 2007</xref>: p. 162, Figs 7–8; <xref ref-type="bibr" rid="B4">Chang 2009</xref>: p. 478, Figs 263–264. Synonymy.</comment></tp:nomenclature-citation><tp:nomenclature-citation><tp:taxon-name>Diacyclops languidoides suoensis</tp:taxon-name><comment> n. subsp. – <xref ref-type="bibr" rid="B18">Ito 1954</xref>: p. 399, Figs 114–148. [non]</comment></tp:nomenclature-citation><tp:nomenclature-citation><tp:taxon-name>Diacyclops languidoides suoensis</tp:taxon-name><comment> Ito – <xref ref-type="bibr" rid="B19">Ito 1957</xref>: p. 15, Figs 35–48. [non]</comment></tp:nomenclature-citation><tp:nomenclature-citation><tp:taxon-name>Diacyclops suoensis</tp:taxon-name><comment> Ito – <xref ref-type="bibr" rid="B63">Ueda et al. 1996</xref>: p. 309, fig. 4. [non]</comment></tp:nomenclature-citation></tp:nomenclature-citation-list></tp:nomenclature><tp:treatment-sec sec-type="distribution"><title>Type locality.</title><p>Korea, Chungcheongbukdo, Danyang city, Yeongchun township, Ha village, Ondal-gul cave, <named-content xmlns:xlink="http://www.w3.org/1999/xlink" content-type="dwc:verbatimCoordinates" xlink:type="simple">37°03'43"N, 128°28'59"E</named-content>, puddles in the cave.
                        </p></tp:treatment-sec><tp:treatment-sec sec-type="Type material"><title>Type material.</title><p>Holotype female (illustrated by <xref ref-type="bibr" rid="B34">Lee et al. (2007)</xref> in their figures 7 and 8) deposited at the Department of Biological Science, Daegu University, Korea; collected at the type locality, 13 August 2007, leg. J. Lee, Y.G. Choi and W.R. Kim. [not examined]
                        </p></tp:treatment-sec><tp:treatment-sec sec-type="Etymology"><title>Etymology.</title><p>The species name is dedicated to Dr Jimin Lee (formerly Institute of Basic Science, Daegu University, now Korea Institute of Ocean Science and Technology), who, with co-authors, discovered this population and described it under the name <italic><tp:taxon-name>Diacyclops suoensis</tp:taxon-name></italic> Ito, 1954 (see <xref ref-type="bibr" rid="B34">Lee et al. 2007</xref>). The name is a noun in the genitive singular.
                        </p></tp:treatment-sec><tp:treatment-sec sec-type="Description"><title>Description.</title><p>Female as described by <xref ref-type="bibr" rid="B34">Lee et al. (2007)</xref> from Ondal-gul cave, and illustrated in their figures 7 and 8 as <italic><tp:taxon-name>Diacyclops suoensis</tp:taxon-name></italic> Ito, 1954.
                        </p></tp:treatment-sec><tp:treatment-sec sec-type="Remarks"><title>Remarks.</title><p><xref ref-type="bibr" rid="B34">Lee et al. (2007)</xref> and <xref ref-type="bibr" rid="B4">Chang (2009)</xref> stated that they identified the Korean <italic><tp:taxon-name>Diacyclops</tp:taxon-name></italic> populations from Ondal-gul cave and the Youncheon-gul lava tube (the latter represented by an unillustrated female) as <italic><tp:taxon-name>Diacyclops suoensis</tp:taxon-name></italic> Ito, 1954 mainly based on the shape of the seminal receptacle and the elongated dorsal caudal setae. They noted, however, that the dorsal caudal setae are not as elongated as in Japanese populations and also that the caudal rami have somewhat different proportions. Their taxonomic decision possibly reflects the fact that various previous records of this species indicated a wide range in Japan, as well as some variability in the proportions and armature of the caudal rami (<xref ref-type="bibr" rid="B18">Ito 1954</xref>, <xref ref-type="bibr" rid="B19">1957</xref>; <xref ref-type="bibr" rid="B63">Ueda et al. 1996</xref>).
                        </p><p>After the redescription of <italic><tp:taxon-name>Diacyclops suoensis</tp:taxon-name></italic> from Japan in this paper (see above), it is quite clear that the Korean specimens found by <xref ref-type="bibr" rid="B34">Lee et al. (2007)</xref> are not conspecific with it. Thus, we describe them as a new species, <italic><tp:taxon-name>Diacyclops leeae</tp:taxon-name></italic> sp. n. The two species are, in fact, only distantly related, which can be judged from their numerous morphological differences in the proportions of the genital double-somite, proportions of the caudal rami, length of the dorsal caudal seta, length of the innermost terminal caudal seta, presence/absence of an exopodal seta on the antenna, number of setae on the second endopodal segment of antenna, etc. The armature of the antenna of <italic><tp:taxon-name>Diacyclops leeae</tp:taxon-name></italic> probably indicates that this species is not even part of the morphological group formed by the Korean <italic><tp:taxon-name>Diacyclops parasuoensis</tp:taxon-name></italic> sp. n. and the Japanese <italic><tp:taxon-name>Diacyclops suoensis, D. pseudosuoensis</tp:taxon-name></italic> sp. n., and <italic><tp:taxon-name>Diacyclops hisuta</tp:taxon-name></italic> sp. n. (see above).
                        </p><p><italic><tp:taxon-name>Diacyclops leeae</tp:taxon-name></italic> differs from <italic><tp:taxon-name>Diacyclops parasuoensis</tp:taxon-name></italic> in the following characters: proportions ot the genital double-somite, proportions of the caudal rami, length of the dorsal caudal <!--PageBreak-->seta, length of the innermost terminal caudal seta, presence/absence of exopodal seta on the antenna, number of setae on the second endopodal segment of antenna, length of the proximal seta on the third endopodal segment of the third swimming leg, length of the proximal seta on the third endopodal segment of the fourth swimming leg, relative length of the apical spines on the third endopodal segment of the fourth swimming leg, number of spinule rows on the intercoxal sclerite of the fourth leg, and proportions of the distal segment of the fifth leg. Unfortunately, <xref ref-type="bibr" rid="B34">Lee et al. (2007)</xref> and <xref ref-type="bibr" rid="B4">Chang (2009)</xref> did not illustrate mouth appendages, so details of these limbs cannot be compared.
                        </p><p><italic><tp:taxon-name>Diacyclops leeae</tp:taxon-name></italic> seems to be more closely related to <italic><tp:taxon-name>Diacyclops languidoides</tp:taxon-name></italic> than to <italic><tp:taxon-name>Diacyclops parasuoensis</tp:taxon-name></italic>. The former species has been recorded from numerous surface-water and subterranean habitats in Korea (see <xref ref-type="bibr" rid="B4">Chang 2009</xref>) and is widely distributed in the Palearctic (<xref ref-type="bibr" rid="B6">Dussart and Defaye 2006</xref>). <italic><tp:taxon-name>Diacyclops languidoides</tp:taxon-name></italic> and <italic><tp:taxon-name>Diacyclops leeae</tp:taxon-name></italic> share the same armature and ornamentation of the antenna, as well as a similar ornamentation of the fourth leg (especially its coxa and intercoxal sclerite). This may indicate that they shared a recent common ancestor, or even that the stygophilic <italic><tp:taxon-name>Diacyclops languidoides</tp:taxon-name></italic> gave rise (i.e. is directly ancestral) to the stygobiotic <italic><tp:taxon-name>Diacyclops leeae</tp:taxon-name></italic> during the major oscillations of its wide distributional range that probably took place during the Pleistocene glacial cycles. This would explain the presence of a population of the <italic>languidoides</italic>-group in a lava tube on the volcanic Jeju Island, although we cannot be sure if it truly belongs to <italic><tp:taxon-name>Diacyclops leeae</tp:taxon-name></italic> since <xref ref-type="bibr" rid="B34">Lee et al. (2007)</xref> did not provide any illustrations of this population. These inter-relationships need to be studied further, using molecular methods in addition to comparative morphology. The two species mainly differ in the proportions of the caudal rami (longer in <italic><tp:taxon-name>Diacyclops languidoides</tp:taxon-name></italic>) and the relative length of the third endopodal segment of the fourth leg (<xref ref-type="bibr" rid="B4">Chang 2009</xref>). However, the very wide distribution of <italic><tp:taxon-name>Diacyclops languidoides</tp:taxon-name></italic>, with numerous described subspecies (see <xref ref-type="bibr" rid="B6">Dussart and Defaye 2006</xref>) and several reports of its extreme morphological variability both from Asia (i.e. <xref ref-type="bibr" rid="B18">Ito 1954</xref>) and Europe (i.e <xref ref-type="bibr" rid="B32">Kiefer 1968</xref>), probably indicate that it is a complex of species, as is the case for many other widely distributed freshwater cyclopoids (<xref ref-type="bibr" rid="B42">Monchenko 2000</xref>; Blàha et al. 2010; <xref ref-type="bibr" rid="B26">Karanovic and Krajicek 2012a</xref>).
                        </p><p><xref ref-type="bibr" rid="B4">Chang (2009)</xref> reported records of <italic><tp:taxon-name>Diacyclops suoensis</tp:taxon-name></italic> from four different localities in Korea in addition to Odal-gul cave and the Yoncheon-gul lava tube, but without any additional comments on morphological variability, and he only republished the drawings of <xref ref-type="bibr" rid="B34">Lee et al. (2007)</xref>. It is thus impossible for us to confirm whether any of these populations is in fact conspecific with <italic><tp:taxon-name>Diacyclops leeae</tp:taxon-name></italic> or perhaps with <italic><tp:taxon-name>Diacyclops parasuoensis</tp:taxon-name></italic>.
                        </p></tp:treatment-sec><ref-list><ref id="B34"><mixed-citation xmlns:xlink="http://www.w3.org/1999/xlink" xlink:type="simple"><person-group><name name-style="western"><surname>Lee</surname><given-names>JM</given-names></name><name name-style="western"><surname>Kim</surname><given-names>WR</given-names></name><name name-style="western"><surname>Choi</surname><given-names>YG</given-names></name><name name-style="western"><surname>Chang</surname><given-names>CY</given-names></name></person-group> (<year>2007</year>)<article-title> Four cyclopoid species (Copepoda: Cyclopidae) fromlimestone caves and lava tube in South Korea.</article-title><source>Korean Journal of Systematic Zoology </source><volume>23</volume>: <fpage>155</fpage>-<lpage>167</lpage>. doi: <ext-link ext-link-type="uri" xlink:href="http://dx.doi.org/10.5635/KJSZ.2007.23.2.155" xlink:type="simple">10.5635/KJSZ.2007.23.2.155</ext-link></mixed-citation></ref><ref id="B4"><mixed-citation xmlns:xlink="http://www.w3.org/1999/xlink" xlink:type="simple"><person-group><name name-style="western"><surname>Chang</surname><given-names>CY</given-names></name></person-group> (<year>2009</year>)<article-title> Inland-water Copepoda.</article-title><source>Illustrated Encyclopedia of Fauna and Flora of Korea </source><volume>42</volume>: <fpage>1</fpage>-<lpage>687</lpage>. [in Korean]</mixed-citation></ref><ref id="B18"><mixed-citation xmlns:xlink="http://www.w3.org/1999/xlink" xlink:type="simple"><person-group><name name-style="western"><surname>Ito</surname><given-names>T</given-names></name></person-group> (<year>1954</year>)<article-title> Cyclopoida copepods of Japanese subterranean waters.</article-title><source>Report of the Faculty of Fisheries, Prefectural University of Mie </source><volume>1</volume>: <fpage>372</fpage>-<lpage>416</lpage>. doi: <ext-link ext-link-type="uri" xlink:href="http://dx.doi.org/10.1007/BF00021005" xlink:type="simple">10.1007/BF00021005</ext-link></mixed-citation></ref><ref id="B19"><mixed-citation xmlns:xlink="http://www.w3.org/1999/xlink" xlink:type="simple"><person-group><name name-style="western"><surname>Ito</surname><given-names>T</given-names></name></person-group> (<year>1957</year>)<article-title> Groundwater copepods from south-western Japan.</article-title><source>Hydrobiologia </source><volume>11</volume>: <fpage>1</fpage>-<lpage>28</lpage>.</mixed-citation></ref><ref id="B63"><mixed-citation xmlns:xlink="http://www.w3.org/1999/xlink" xlink:type="simple"><person-group><name name-style="western"><surname>Ueda</surname><given-names>H</given-names></name><name name-style="western"><surname>Ohtsuka</surname><given-names>S</given-names></name><name name-style="western"><surname>Kuramoto</surname><given-names>T</given-names></name></person-group> (<year>1996</year>)<article-title> Cyclopoid copepods from a stream in the limestone cave Akiyoshido.</article-title><source>The Japanese Journal of Limnology </source><volume>57</volume>: <fpage>305</fpage>-<lpage>312</lpage>. doi: <ext-link ext-link-type="uri" xlink:href="http://dx.doi.org/10.3739/rikusui.57.305" xlink:type="simple">/10.3739/rikusui.57.305</ext-link></mixed-citation></ref><ref id="B6"><mixed-citation xmlns:xlink="http://www.w3.org/1999/xlink" xlink:type="simple"><person-group><name name-style="western"><surname>Dussart</surname><given-names>B</given-names></name><name name-style="western"><surname>Defaye</surname><given-names>D</given-names></name></person-group> (<year>2006</year>)<source> World Directory of Crustacea Copepoda of Inland Waters, II – Cyclopiformes.</source><publisher-name>Backhuys Publishers</publisher-name>, <publisher-loc>Leiden</publisher-loc>, <lpage>352</lpage> pp.</mixed-citation></ref><ref id="B32"><mixed-citation xmlns:xlink="http://www.w3.org/1999/xlink" xlink:type="simple"><person-group><name name-style="western"><surname>Kiefer</surname><given-names>F</given-names></name></person-group> (<year>1968</year>)<article-title> Subterrane <italic>Cyclopoida</italic> und <italic>Harpacticoida</italic> (Crustacea Copepoda) aus Norditalien.</article-title><source>Memorie del Museum Civico do Storia Naturale di Verona </source><volume>16</volume>: <fpage>157</fpage>-<lpage>198</lpage>.</mixed-citation></ref><ref id="B42"><mixed-citation xmlns:xlink="http://www.w3.org/1999/xlink" xlink:type="simple"><person-group><name name-style="western"><surname>Monchenko</surname><given-names>VI</given-names></name></person-group> (<year>2000</year>)<article-title> Cryptic species in <italic>Diacyclops bicuspidatus</italic> (Copepoda: Cyclopoida): evidence from crossbreeding studies.</article-title><source>Hydrobiologia </source><volume>417</volume>: <fpage>101</fpage>-<lpage>107</lpage>. doi: <ext-link ext-link-type="uri" xlink:href="http://dx.doi.org/10.1023/A:1003811606429" xlink:type="simple">10.1023/A:1003811606429</ext-link></mixed-citation></ref><ref id="B26"><mixed-citation xmlns:xlink="http://www.w3.org/1999/xlink" xlink:type="simple"><person-group><name name-style="western"><surname>Karanovic</surname><given-names>T</given-names></name><name name-style="western"><surname>Krajicek</surname><given-names>M</given-names></name></person-group> (<year>2012a</year>)<article-title> When anthropogenic translocation meets cryptic speciation globalized bouillon originates; molecular variability of the cosmopolitan freshwater cyclopoid <italic>Macrocyclops albidus</italic> (Crustacea: Copepoda).</article-title><source>International Journal of Limnology </source><volume>48</volume>: <fpage>63</fpage>-<lpage>80</lpage>. doi: <ext-link ext-link-type="uri" xlink:href="http://dx.doi.org/10.1051/limn/2011061" xlink:type="simple">10.1051/limn/2011061</ext-link></mixed-citation></ref></ref-list></tp:taxon-treatment>
